# Supplementary material for: A SNP-Based High-Density Genetic Map of Leaf and Fruit Related Quantitative Trait Loci in Wolfberry (Lycium Linn.)
Source: Front Plant Sci. 2019 Aug 7;10:977. doi: 10.3389/fpls.2019.00977 (PMC6693522; doi:10.3389/fpls.2019.00977)
Supplement: TABLE S2 — Detail information of the integrated map. [file Table_2.xlsx]

## Sheet: Table 4
Detail information of the integrated map.
Linkage group	total marker	total distance	Average distance	gap ＜5cM	Max Gap (cM)
LG01	186	136.86	0.74	97.3	6.79
LG02	686	159.46	0.23	99.85	5.07
LG03	687	140.01	0.2	99.56	11..7
LG04	579	139	0.24	99.31	10.22
LG05	204	137.92	0.68	97.04	10.19
LG06	670	141.12	0.21	99.7	7.49
LG07	690	126.87	0.18	99.71	8.32
LG08	460	158.65	0.34	98.69	8.34
LG09	618	119.17	0.19	99.68	6.64
LG10	494	156.92	0.32	100	5
LG11	949	155.25	0.16	99.89	5.61
LG12	510	131.22	0.26	99.61	5.22
Total	6733	1702.45	0.31	99.2	11.7
