# Supplementary material for: A SNP-Based High-Density Genetic Map of Leaf and Fruit Related Quantitative Trait Loci in Wolfberry (Lycium Linn.)
Source: Front Plant Sci. 2019 Aug 7;10:977. doi: 10.3389/fpls.2019.00977 (PMC6693522; doi:10.3389/fpls.2019.00977)
Supplement: TABLE S3 — The BLAST results of SNP makers in QTLs for leaf and fruit traits of wolfberry. [file Table_3.xlsx]

## Sheet: Table 4
The BLAST results of SNP makers in QTLs for leaf and fruit traits of wolfberry.
QTL	SNP marker	Pepper			Tomato
		Chromosome	Start position (bp)	Stop position (bp)	Chromosome	Start position (bp)	Stop position (bp)
qFL11-2	Marker11148	Chr11	215670889	215670869	SL2.50ch06	2313034	2313054
	Marker11780	Chr10	19283417	19283435	SL2.50ch12	65515648	65515666
	Marker8081	Chr05	182399224	182399205	SL2.50ch04	62320520	62320500
qFL11-3	Marker26605	Chr06	145038550	145038529	SL2.50ch12	38322397	38322380
	Marker36482	Chr02	21826453	21826433	SL2.50ch10	62818520	62818502
	Marker36486	Chr12	212388945	212388963	SL2.50ch04	50952915	50952933
qFL11-4	Marker17871	Chr01	45682364	45682339	SL2.50ch12	117893	117874
	Marker48028	Chr05	280215	280195	SL2.50ch10	17368017	17367999
	Marker48030	Chr05	-	-	SL2.50ch10	-	-
	Marker48032	Chr05	-	-	SL2.50ch10	-	-
qFL11-5	Marker22986	Chr01	244794347	244794366	SL2.50ch12	24390048	24390066
	Marker28930	Chr10	19264560	19264579	SL2.50ch12	54155543	54155525
	Marker3032	Chr02	68969973	68969954	SL2.50ch04	1257086	1257067
	Marker32807	Chr12	31596975	31596958	SL2.50ch07	60794226	60794243
	Marker43056	Chr09	77834663	77834643	SL2.50ch12	11757438	11757420
	Marker9656	Chr09	136045835	136045816	SL2.50ch05	45710897	45710878
qFI11-2	Marker18795	Chr11	39316474	39316454	SL2.50ch06	24477884	24477902
	Marker18796	Chr11	39316474	39316454	SL2.50ch10	41546625	41546608
	Marker19792	Chr12	154353093	154353118	SL2.50ch03	10681967	10681991
	Marker22969	Chr11	18487507	18487482	SL2.50ch10	49298197	49298178
	Marker33917	Chr12	86681331	86681311	SL2.50ch01	24218835	24218854
	Marker4011	Chr04	104628041	104628020	SL2.50ch11	19073995	19074015
	Marker41065	Chr08	132304606	132304626	SL2.50ch10	58037903	58037876
	Marker41066	Chr08	132304606	132304626	SL2.50ch10	58037903	58037876
	Marker4717	Chr06	218702252	218702272	SL2.50ch11	6510173	6510192
	Marker61799	Chr11	212318510	212318528	SL2.50ch03	58158688	58158712
qFI11-7	Marker11148	Chr11	215670889	215670869	SL2.50ch06	2313034	2313054
	Marker11538	Chr08	120345632	120345612	SL2.50ch03	55218966	55218985
	Marker11778	Chr10	19283417	19283435	SL2.50ch08	48892928	48892946
	Marker11780	Chr10	19283417	19283435	SL2.50ch12	65515648	65515666
	Marker11782	Chr05	70199462	70199481	SL2.50ch05	13979605	13979627
	Marker14593	Chr10	124349607	124349589	SL2.50ch12	37271917	37271933
	Marker14609	Chr12	226598642	226598664	SL2.50ch04	18692569	18692546
	Marker15549	Chr01	298659973	298659993	SL2.50ch11	3227797	3227816
	Marker16686	Chr06	73442719	73442740	SL2.50ch01	11517202	11517221
	Marker16687	Chr06	73442719	73442740	SL2.50ch01	11517202	11517221
	Marker1804	Chr12	54468415	54468397	SL2.50ch02	18527139	18527157
	Marker21988	Chr01	148824726	148824757	SL2.50ch09	24865503	24865526
	Marker21989	Chr12	31451166	31451185	SL2.50ch02	19172394	19172375
	Marker22701	Chr09	31051543	31051561	SL2.50ch07	4603337	4603319
	Marker24198	Chr11	67638284	67638265	SL2.50ch07	56710375	56710357
	Marker24199	Chr11	67638284	67638265	SL2.50ch12	1902547	1902530
	Marker24361	Chr12	226534692	226534674	SL2.50ch12	65718112	65718130
	Marker24363	Chr12	226534692	226534674	SL2.50ch12	65718112	65718130
	Marker24903	Chr12	220868921	220868904	SL2.50ch08	22208944	22208961
	Marker25262	Chr11	148393777	148393817	SL2.50ch03	54138496	54138529
	Marker25389	Chr08	82449201	82449219	SL2.50ch08	39304006	39304024
	Marker25390	Chr12	172511144	172511125	SL2.50ch08	39304006	39304024
	Marker25391	Chr06	28977077	28977058	SL2.50ch08	39304006	39304024
	Marker26670	Chr08	24567481	24567499	SL2.50ch06	2094796	2094814
	Marker28352	Chr12	160426827	160426847	SL2.50ch03	65973191	65973173
	Marker37373	Chr12	147649263	147649281	SL2.50ch12	15673931	15673915
	Marker43454	Chr11	91231839	91231857	SL2.50ch09	49242966	49242983
	Marker4416	Chr09	53482026	53482008	SL2.50ch12	27143238	27143220
	Marker50337	Chr09	213727482	213727458	SL2.50ch04	48022273	48022295
	Marker5130	Chr12	156287228	156287206	SL2.50ch10	24845440	24845458
	Marker5132	Chr12	156287228	156287206	SL2.50ch08	2696469	2696451
	Marker5133	Chr11	66887809	66887830	SL2.50ch12	37523502	37523519
	Marker5134	Chr11	66887809	66887830	SL2.50ch08	2696469	2696451
	Marker5653	Chr01	115765166	115765184	SL2.50ch05	44146223	44146240
	Marker63561	Chr11	196607802	196607821	SL2.50ch06	2761523	2761505
	Marker66486	Chr03	173176640	173176659	SL2.50ch11	49225962	49225946
	Marker66615	Chr06	50459943	50459962	SL2.50ch11	55250421	55250439
	Marker66616	Chr06	50459943	50459962	SL2.50ch11	55250421	55250439
	Marker66617	Chr03	96217156	96217175	SL2.50ch04	684934	684916
	Marker69709	Chr08	78250621	78250603	SL2.50ch01	13216928	13216945
	Marker76924	Chr08	127292295	127292315	SL2.50ch04	16194611	16194630
	Marker8081	Chr05	182399224	182399205	SL2.50ch04	62320520	62320500
	Marker8535	Chr04	4197470	4197489	SL2.50ch09	47575261	47575280
	Marker91843	Chr10	77965226	77965209	SL2.50ch01	10698339	10698357
	Marker96	Chr09	130551135	130551115	SL2.50ch08	22726860	22726842
qLI10-2	Marker18959	Chr07	30718799	30718780	SL2.50ch10	12116715	12116735
	Marker66333	Chr12	88161939	88161919	SL2.50ch09	65200071	65200053
	Marker9051	Chr07	155911748	155911768	SL2.50ch12	11619742	11619762
	Marker9052	Chr07	155911748	155911768	SL2.50ch12	11619742	11619762
qLI11-2	Marker11976	Chr11	123412102	123412081	SL2.50ch12	37012408	37012387
	Marker13687	Chr04	123509291	123509271	SL2.50ch10	9753818	9753835
	Marker13688	Chr10	24524877	24524856	SL2.50ch10	9753818	9753835
	Marker16414	Chr10	118158909	118158937	SL2.50ch12	32544730	32544754
	Marker19103	Chr07	184614710	184614692	SL2.50ch10	2090424	2090441
	Marker19106	Chr07	184614710	184614692	SL2.50ch03	53358281	53358299
	Marker19719	Chr10	25579673	25579652	SL2.50ch07	67151006	67151024
	Marker2282	Chr02	54212945	54212965	SL2.50ch10	51548440	51548423
	Marker31826	Chr08	32819142	32819162	SL2.50ch10	54214577	54214558
	Marker31827	Chr09	122201991	122201970	SL2.50ch10	54214577	54214558
	Marker31828	Chr08	32819142	32819162	SL2.50ch10	54214577	54214558
	Marker37371	Chr12	147649263	147649281	SL2.50ch12	15673931	15673915
	Marker37372	Chr12	147649263	147649281	SL2.50ch12	15673931	15673915
	Marker42597	Chr10	182000861	182000838	SL2.50ch03	38470407	38470425
	Marker6162	Chr03	243905950	243905930	SL2.50ch12	55467668	55467685
	Marker6164	Chr03	243905950	243905930	SL2.50ch08	21343547	21343527
	Marker77921	Chr04	96311168	96311187	SL2.50ch04	54157607	54157585
	Marker79508	Chr07	3712708	3712690	SL2.50ch06	29843055	29843073
